# Supplementary material for: StandEnA: a customizable workflow for standardized annotation and generating a presence–absence matrix of proteins
Source: Bioinform Adv. 2023 Jun 9;3(1):vbad069. doi: 10.1093/bioadv/vbad069 (PMC10336186; doi:10.1093/bioadv/vbad069)
Supplement: vbad069_Supplementary_Data [file vbad069_supplementary_data.zip]

Archive with 21 entries (21 files):
- Chafra_StandEnA_supplementary_table_1.docx
- Chafra_StandEnA_supplementary_table_2.xlsx
- Chafra_StandEnA_supplementary_table_3_new.xlsx
- Chafra_StandEnA_supplementary_table_4_new.xlsx
- Chafra_StandEnA_supplementary_table_5_new.docx
- Chafra_StandEnA_supplementary_table_6_new.docx
- Chafra_StandEnA_supplementary_table_7_new.docx
- Chafra_StandEnA_supplementary_table_8_new.xlsx
- Chafra_StandEnA_supplementary_table_9_new.xlsx
- Chafra_StandEnA_Supplementary_table_10_new.docx
- Chafra_StandEnA_supplementary_table_11_new.docx
- Chafra_StandEnA_supplementary_figure_1.pdf
- Chafra_StandEnA_supplementary_file_1_new.csv
- Chafra_StandEnA_supplementary_file_2_new.txt
- Chafra_StandEnA_supplementary_file_3_new.txt
- Chafra_StandEnA_supplementary_file_4_new.txt
- Chafra_StandEnA_supplementary_file_5_new.csv
- Chafra_StandEnA_supplementary_file_6_new.csv
- Chafra_StandEnA_supplementary_file_7_new.csv
- Chafra_StandEnA_supplementary_file_8_new.tsv
- Chafra_StandEnA_supplementary_file_9_new.csv
