# Supplementary material for: StandEnA: a customizable workflow for standardized annotation and generating a presence–absence matrix of proteins
Source: Bioinform Adv. 2023 Jun 9;3(1):vbad069. doi: 10.1093/bioadv/vbad069 (PMC10336186; doi:10.1093/bioadv/vbad069)
Supplement: vbad069_Supplementary_Data [file vbad069_supplementary_data.zip › Chafra_StandEnA_supplementary_table_2.xlsx]

## Sheet: Chafra_StandEnA_supplementary_t
Supplementary Table 2. Manually formatted StandEnA presence-absence matrix output (raw output in Supplementary File 1) for three different pathways on NCBI test genomes (NCBI accession numbers: CP021731.1, GCA_900092355.1, and NZ_VYSB01000001.1). The standardized Presence-Absence Matrix for the annotation of 3 genomes (National Center for Biotechnology Information (NCBI) accession numbers: CP0217…
	Specie	Anaerobic Benzene-Degrading Bacterium, Azoarcus sp. Strain DN11 GenBank: CP021731.1		Malikia spinosa strain AB6 NCBI Reference Sequence: NZ_VYSB01000001.1		Pseudomonas veronii 1YdBTEX2 GenBank: GCA_900092355.1
		prokka_out/short_azoarcus_sp._strain_dn11_genbank.fasta.prokka.output/prokka_short_azoarcus_sp._strain_dn11_genbank.fasta.tsv		prokka_out/short_malikia_spinosa_sequence.fasta.prokka.output/prokka_short_malikia_spinosa_sequence.fasta.tsv		prokka_out/short_p_veronii_1ydbtex21_genomic.fasta.prokka.output/prokka_short_p_veronii_1ydbtex21_genomic.fasta.tsv
Pathway	Enzyme ID	Individual Enzymes	Total	Individual Enzymes	Total	Individual Enzymes	Total
Aerobic degradation of catechol - ortho cleavage pathway	CP1001	0	Partial	0	Partial	1	Partial
	CP1002	0		0		1
	CP1003	0		0		1
	CP1004	0		1		1
	CP1005	0		0		0
	CP1006	0		0		1
	CP1007	1		0		1
Aerobic degradation of benzene without activation by coenzyme A	CP1008	0	Absent	0	Partial	0	Absent
	CP1009	0		0		0
	CP1010	0		0		0
	CP1011	0		0		0
	CP1012	0		1		0
Dissimilatory nitrate reduction to ammonium	CP1013	0	Absent	0	Absent	0	Absent
	CP1014	0		0		0
	CP1015	0		0		0
	CP1016	0		0		0
	CP1017	0		0		0
	CP1018	0		0		0
	CP1019	0		0		0
	CP1020	0		0		0
	CP1021	0		0		0
	CP1022	0		0		0
	CP1023	0		0		0
	CP1024	0		0		0
	CP1025	0		0		0
	CP1026	0		0		0
	CP1027	0		0		0
	CP1028	0		0		0
	CP1029	0		0		0
	CP1030	0		0		0
	CP1031	0		0		0
	CP1032	0		0		0
