# Supplementary material for: StandEnA: a customizable workflow for standardized annotation and generating a presence–absence matrix of proteins
Source: Bioinform Adv. 2023 Jun 9;3(1):vbad069. doi: 10.1093/bioadv/vbad069 (PMC10336186; doi:10.1093/bioadv/vbad069)
Supplement: vbad069_Supplementary_Data [file vbad069_supplementary_data.zip › Chafra_StandEnA_supplementary_table_3_new.xlsx]

## Sheet: Sheet1
Supplementary Table 3. Manually formatted version of StandEnA standardized presence-absence matrix output using only Prokka default database (raw output in Supplementary File 5) for three different pathways (refer to Supplementary Table 7) on Escherichia coli str. K-12 substr. MG1655 (NCBI accession number: NC_000913.3). The column contents are as follows: Kyoto Encyclopedia of Genes and Genomes …
	Specie	Escherichia coli str. K-12 substr. MG1655
		*prokka.output
Pathway	Enzyme ID	Individual Enzymes	Total
Aerobic degradation of catechol - ortho cleavage pathway	CP1001	0	Absent
	CP1002	0
	CP1003	0
	CP1004	0
	CP1005	0
	CP1006	0
	CP1007	0
Aerobic degradation of benzene without activation by coenzyme A	CP1008	0	Absent
	CP1009	0
	CP1010	0
	CP1011	0
	CP1012	0
Dissimilatory nitrate reduction to ammonium	CP1013	1	Partial
	CP1014	1
	CP1015	1
	CP1016	0
	CP1017	0
	CP1018	0
	CP1019	1
	CP1020	0
	CP1021	0
	CP1022	0
	CP1023	0
	CP1024	0
	CP1025	0
	CP1026	0
	CP1027	0
	CP1028	0
	CP1029	1
	CP1030	0
	CP1031	1
	CP1032	0
