# Supplementary material for: StandEnA: a customizable workflow for standardized annotation and generating a presence–absence matrix of proteins
Source: Bioinform Adv. 2023 Jun 9;3(1):vbad069. doi: 10.1093/bioadv/vbad069 (PMC10336186; doi:10.1093/bioadv/vbad069)
Supplement: vbad069_Supplementary_Data [file vbad069_supplementary_data.zip › Chafra_StandEnA_supplementary_table_8_new.xlsx]

## Sheet: Chafra_StandEnA_supplementary_f
Supplementary Table 8. Manually formatted version of StandEnA presence-absence matrix output (raw output in Supplementary File 7) for three different pathways on six metagenome-assembled genomes. The Standardized Presence-Absence Matrix for the annotation of 6 MAGs (refer to Supplementary Table 6) for three different pathways (refer to Supplementary Table 7). The column contents are as follows: K…
	Specie	UMB071		UMB088		UMB155		UMB007		UMB132		UMB102
Pathway		prokka_out/short_ben16_bacbin_39.fa.prokka.output/prokka_short_ben16_bacbin_39.fa.tsv		prokka_out/short_ben-liquid-all_bacbin_107.fa.prokka.output/prokka_short_ben-liquid-all_bacbin_107.fa.tsv		prokka_out/short_ben-liquid-all_bacbin_32.fa.prokka.output/prokka_short_ben-liquid-all_bacbin_32.fa.tsv		prokka_out/short_ben-liquid-t3_bacbin_40.fa.prokka.output/prokka_short_ben-liquid-t3_bacbin_40.fa.tsv		prokka_out/short_ben-solid-t3_bacbin_74.fa.prokka.output/prokka_short_ben-solid-t3_bacbin_74.fa.tsv		prokka_out/short_ben-t3_bacbin_110.fa.prokka.output/prokka_short_ben-t3_bacbin_110.fa.tsv
	Enzyme ID	Individual Enzymes	Total	Individual Enzymes	Total	Individual Enzymes	Total	Individual Enzymes	Total	Individual Enzymes	Total	Individual Enzymes	Total
Aerobic degradation of catechol - ortho cleavage pathway	CP1001	0	Partial	0	Absent	0	Absent	0	Partial	0	Partial	0	Absent
	CP1002	0		0		0		1		0		0
	CP1003	0		0		0		0		0		0
	CP1004	1		0		0		1		0		0
	CP1005	0		0		0		0		0		0
	CP1006	0		0		0		0		0		0
	CP1007	0		0		0		1		1		0
Aerobic degradation of benzene without activation by coenzyme A	CP1008	0	Absent	0	Absent	0	Absent	0	Absent	0	Absent	0	Absent
	CP1009	0		0		0		0		0		0
	CP1010	0		0		0		0		0		0
	CP1011	0		0		0		0		0		0
	CP1012	0		0		0		0		0		0
Dissimilatory nitrate reduction to ammonium	CP1013	0	Partial	0	Partial	0	Partial	0	Partial	0	Partial	0	Partial
	CP1014	0		0		0		0		0		0
	CP1015	0		0		0		0		0		0
	CP1016	0		0		0		0		0		0
	CP1017	1		0		0		1		1		1
	CP1018	0		0		0		0		0		0
	CP1019	0		0		0		0		0		0
	CP1020	0		0		1		0		1		0
	CP1021	0		0		0		0		0		0
	CP1022	0		0		0		0		0		0
	CP1023	0		0		0		0		0		0
	CP1024	0		0		0		0		0		0
	CP1025	0		0		0		0		0		0
	CP1026	0		0		0		0		0		0
	CP1027	0		0		1		0		1		0
	CP1028	0		0		0		0		0		0
	CP1029	0		0		0		0		0		0
	CP1030	0		0		0		0		0		0
	CP1031	1		1		0		1		1		1
	CP1032	0		0		0		0		0		0
