# Supplementary material for: StandEnA: a customizable workflow for standardized annotation and generating a presence–absence matrix of proteins
Source: Bioinform Adv. 2023 Jun 9;3(1):vbad069. doi: 10.1093/bioadv/vbad069 (PMC10336186; doi:10.1093/bioadv/vbad069)
Supplement: vbad069_Supplementary_Data [file vbad069_supplementary_data.zip › Chafra_StandEnA_supplementary_file_3_new.txt]

ec:1.13.11.1	catechol 1,2-dioxygenase	ko:K03381	catechol 1,2-dioxygenase [EC:1.13.11.1]
ec:2.3.1.174	3-oxoadipyl-CoA thiolase	ko:K02615	3-oxo-5,6-didehydrosuberyl-CoA/3-oxoadipyl-CoA thiolase [EC:2.3.1.223 2.3.1.174]
ec:2.3.1.174	3-oxoadipyl-CoA thiolase	ko:K07823	3-oxoadipyl-CoA thiolase [EC:2.3.1.174]
ec:2.8.3.6	3-oxoadipate CoA-transferase	ko:K01031	3-oxoadipate CoA-transferase, alpha subunit [EC:2.8.3.6]
ec:2.8.3.6	3-oxoadipate CoA-transferase	ko:K01032	3-oxoadipate CoA-transferase, beta subunit [EC:2.8.3.6]
ec:3.1.1.24	3-oxoadipate enol-lactonase	ko:K01055	3-oxoadipate enol-lactonase [EC:3.1.1.24]
ec:3.1.1.24	3-oxoadipate enol-lactonase	ko:K14727	3-oxoadipate enol-lactonase / 4-carboxymuconolactone decarboxylase [EC:3.1.1.24 4.1.1.44]
ec:5.3.3.4	muconolactone Delta-isomerase	ko:K03464	muconolactone D-isomerase [EC:5.3.3.4]
ec:5.5.1.1	muconate cycloisomerase	ko:K01856	muconate cycloisomerase [EC:5.5.1.1]
