# Supplementary material for: StandEnA: a customizable workflow for standardized annotation and generating a presence–absence matrix of proteins
Source: Bioinform Adv. 2023 Jun 9;3(1):vbad069. doi: 10.1093/bioadv/vbad069 (PMC10336186; doi:10.1093/bioadv/vbad069)
Supplement: vbad069_Supplementary_Data [file vbad069_supplementary_data.zip › Chafra_StandEnA_supplementary_file_4_new.txt]

ec:1.7.1.15	nitrite reductase (NADH)	ko:K00362	nitrite reductase (NADH) large subunit [EC:1.7.1.15]
ec:1.7.1.15	nitrite reductase (NADH)	ko:K00363	nitrite reductase (NADH) small subunit [EC:1.7.1.15]
ec:1.7.1.2	nitrate reductase [NAD(P)H]	ko:K10534	nitrate reductase (NAD(P)H) [EC:1.7.1.1 1.7.1.2 1.7.1.3]
ec:1.7.1.4	nitrite reductase [NAD(P)H]	ko:K17877	nitrite reductase (NAD(P)H) [EC:1.7.1.4]
ec:1.7.5.1	nitrate reductase (quinone)	ko:K00370	nitrate reductase / nitrite oxidoreductase, alpha subunit [EC:1.7.5.1 1.7.99.-]
ec:1.7.5.1	nitrate reductase (quinone)	ko:K00371	nitrate reductase / nitrite oxidoreductase, beta subunit [EC:1.7.5.1 1.7.99.-]
ec:1.7.5.1	nitrate reductase (quinone)	ko:K00374	nitrate reductase gamma subunit [EC:1.7.5.1 1.7.99.-]
ec:1.9.6.1	nitrate reductase (cytochrome)	ko:K02567	nitrate reductase (cytochrome) [EC:1.9.6.1]
