# Supplementary material for: StandEnA: a customizable workflow for standardized annotation and generating a presence–absence matrix of proteins
Source: Bioinform Adv. 2023 Jun 9;3(1):vbad069. doi: 10.1093/bioadv/vbad069 (PMC10336186; doi:10.1093/bioadv/vbad069)
Supplement: vbad069_Supplementary_Data [file vbad069_supplementary_data.zip › Chafra_StandEnA_supplementary_file_5_new.csv]

Specie	*prokka.output
cp1013	1
cp1014	1
cp1015	1
cp1019	1
cp1029	1
cp1031	1
cp1001	0
cp1002	0
cp1003	0
cp1004	0
cp1005	0
cp1006	0
cp1007	0
cp1008	0
cp1009	0
cp1010	0
cp1011	0
cp1012	0
cp1016	0
cp1017	0
cp1018	0
cp1020	0
cp1021	0
cp1022	0
cp1023	0
cp1024	0
cp1025	0
cp1026	0
cp1027	0
cp1028	0
cp1030	0
cp1032	0
