# Supplementary material for: StandEnA: a customizable workflow for standardized annotation and generating a presence–absence matrix of proteins
Source: Bioinform Adv. 2023 Jun 9;3(1):vbad069. doi: 10.1093/bioadv/vbad069 (PMC10336186; doi:10.1093/bioadv/vbad069)
Supplement: vbad069_Supplementary_Data [file vbad069_supplementary_data.zip › Chafra_StandEnA_supplementary_file_6_new.csv]

Specie	prokka_short_escherichia_coli_str._k-12_substr._mg1655_complete_genome.fasta.tsv
cp1006	1
cp1007	1
cp1004	1
cp1005	1
cp1002	1
cp1003	1
cp1012	1
cp1010	1
cp1011	1
cp1023	1
cp1022	1
cp1024	1
cp1016	1
cp1013	1
cp1014	1
cp1015	1
cp1018	1
cp1017	1
cp1019	1
cp1027	1
cp1030	1
cp1029	1
cp1031	1
cp1026	1
cp1001	0
cp1008	0
cp1009	0
cp1020	0
cp1021	0
cp1025	0
cp1028	0
cp1032	0
