# Supplementary material for: StandEnA: a customizable workflow for standardized annotation and generating a presence–absence matrix of proteins
Source: Bioinform Adv. 2023 Jun 9;3(1):vbad069. doi: 10.1093/bioadv/vbad069 (PMC10336186; doi:10.1093/bioadv/vbad069)
Supplement: vbad069_Supplementary_Data [file vbad069_supplementary_data.zip › Chafra_StandEnA_supplementary_file_7_new.csv]

Specie	prokka_out/short_ben16_bacbin_39.fa.prokka.output/prokka_short_ben16_bacbin_39.fa.tsv	prokka_out/short_ben-liquid-all_bacbin_107.fa.prokka.output/prokka_short_ben-liquid-all_bacbin_107.fa.tsv	prokka_out/short_ben-liquid-all_bacbin_32.fa.prokka.output/prokka_short_ben-liquid-all_bacbin_32.fa.tsv	prokka_out/short_ben-liquid-t3_bacbin_40.fa.prokka.output/prokka_short_ben-liquid-t3_bacbin_40.fa.tsv	prokka_out/short_ben-solid-t3_bacbin_74.fa.prokka.output/prokka_short_ben-solid-t3_bacbin_74.fa.tsv	prokka_out/short_ben-t3_bacbin_110.fa.prokka.output/prokka_short_ben-t3_bacbin_110.fa.tsv
CP1007	0	0	0	1	1	0
CP1004	1	0	0	1	0	0
CP1002	0	0	0	1	0	0
CP1020	0	0	1	0	1	0
CP1017	1	0	0	1	1	1
CP1027	0	0	1	0	1	0
CP1031	1	1	0	1	1	1
CP1001	0	0	0	0	0	0
CP1003	0	0	0	0	0	0
CP1005	0	0	0	0	0	0
CP1006	0	0	0	0	0	0
CP1008	0	0	0	0	0	0
CP1009	0	0	0	0	0	0
CP1010	0	0	0	0	0	0
CP1011	0	0	0	0	0	0
CP1012	0	0	0	0	0	0
CP1013	0	0	0	0	0	0
CP1014	0	0	0	0	0	0
CP1015	0	0	0	0	0	0
CP1016	0	0	0	0	0	0
CP1018	0	0	0	0	0	0
CP1019	0	0	0	0	0	0
CP1021	0	0	0	0	0	0
CP1022	0	0	0	0	0	0
CP1023	0	0	0	0	0	0
CP1024	0	0	0	0	0	0
CP1025	0	0	0	0	0	0
CP1026	0	0	0	0	0	0
CP1028	0	0	0	0	0	0
CP1029	0	0	0	0	0	0
CP1030	0	0	0	0	0	0
CP1032	0	0	0	0	0	0
