# Supplementary material for: StandEnA: a customizable workflow for standardized annotation and generating a presence–absence matrix of proteins
Source: Bioinform Adv. 2023 Jun 9;3(1):vbad069. doi: 10.1093/bioadv/vbad069 (PMC10336186; doi:10.1093/bioadv/vbad069)
Supplement: vbad069_Supplementary_Data [file vbad069_supplementary_data.zip › Chafra_StandEnA_supplementary_file_8_new.tsv]

CP1001	catechol 1,2-dioxygenase
CP1002	muconate cycloisomerase
CP1003	muconolactone isomerase
CP1004	3-oxoadipate enol-lactonase
CP1005	3-oxoadipyl-coa thiolase
CP1006	3-oxoadipate coa-transferase, alpha subunit
CP1007	3-oxoadipate coa-transferase, beta subunit
CP1008	1,6-dihydroxycyclohexa-2,4-diene-1-carboxylate dehydrogenase
CP1009	benzoate 1,2-dioxygenase, alpha subunit
CP1010	benzoate 1,2-dioxygenase, beta subunit
CP1011	benzoate 1,2-dioxygenase, reductase component
CP1012	benzoate 1,2-dioxygenase ambiguous
CP1013	nitrate reductase, alpha subunit quinone
CP1014	nitrate reductase, beta subunit quinone
CP1015	nitrate reductase, gamma subunit quinone
CP1016	nitrate reductase quinone ambiguous
CP1017	nitrate reductase cytochrome
CP1018	nitrate reductase cytochrome, electron transfer subunit
CP1019	nitrate reductase nadph
CP1020	ferrodoxin-nitrate reductase
CP1021	nitrate/nitrite transport system substrate-binding protein nrta
CP1022	nitrate/nitrite transport system permease protein nrtb
CP1023	nitrate/nitrite transport system atp-binding protein nrtc
CP1024	nitrate/nitrite transport system atp-binding protein nrtd
CP1025	mfs transporter, nnp family, nitrate/nitrite transporter nrt
CP1026	periplasmic nitrate reductase other
CP1027	nitrite reductase cytochrome c-552
CP1028	cytochrome c nitrite reductase small subunit
CP1029	nitrite reductase nadh, small subunit
CP1030	nitrite reductase nadh, large subunit
CP1031	nitrite reductase nadph
CP1032	ferredoxin-nitrite reductase
